# Supplementary material for: Signal and reward in wild fleshy fruits: Does fruit scent predict nutrient content?
Source: Ecol Evol. 2019 Aug 22;9(18):10534–43. doi: 10.1002/ece3.5573 (PMC6787828; doi:10.1002/ece3.5573)
Supplement: Supplementary file 2 [file ECE3-9-10534-s002.csv]

species	family	phylogeny	dispersal.syndrome	n.individuals	n.fruits	perc.nitrogen	perc.sugar	perc.AR	perc.TRP	perc.NS	perc.MEST
Chassalia_ternifolia	Rubiaceae	Rubiaceae/Chassalia/Chassalia_ternifolia	bird-mixed	2	7	1.3		22.66073811	28.93743959	3.272824017	1.5469824
Coptosperma_SP1	Rubiaceae	Rubiaceae/Coptosperma/Coptosperma_SP1	lemur	4	18	0.5875	36.6575	11.93644603	1.780990267	0	61.0971284
Cryptocaria_crassifolia	Lauraceae	Lauraceae/Cryptocaria/Cryptocaria_crassifolia	bird-mixed	2	14	1.5725	18.105	0.258202594	95.29247233	0	0
Cryptocaria_sp	Lauraceae	Lauraceae/Cryptocaria/Cryptocaria_sp	lemur	3	17	0.7116667	3.3233333	0.10430487	97.85145588	0	0
Eugenia_sp1	Myrtaceae	Myrtaceae/Eugenia/Eugenia_sp1	lemur	2	3	1.185	3.87	0.463128239	98.28553147	0	0
Ficus_botryoides	Moraceae	Moraceae/Ficus/Ficus_botryoides	lemur	4	9	1.4975	9.7725	3.996214551	62.36862029	0.41027265	25.1962008
Ficus_lutea	Moraceae	Moraceae/Ficus/Ficus_lutea	bird-mixed	3	12	0.635	25.64	0.703227652	90.49440509	0.321513465	0.2482072
Ficus_politoria	Moraceae	Moraceae/Ficus/Ficus_politoria	bird-mixed	2	8	1.8275	20.395	12.06072488	36.71106874	2.934721232	0.406468
Ficus_reflexa	Moraceae	Moraceae/Ficus/Ficus_reflexa	bird-mixed	1	5	0.42	46.33	6.891827495	29.39202907	0.290574698	1.0373863
Ficus_tiliifolia	Moraceae	Moraceae/Ficus/Ficus_tiliifolia	lemur	5	14	0.761	31.832	0.138786861	0.893092818	0	86.0696084
Garcinia_sp1	Clusiaceae	Clusiaceae/Garcinia/Garcinia_sp1	lemur	2	5	0.53	37.795	39.25240644	17.64955621	0.066758217	80.9550547
Macaranga_myriolepida	Euphorbiaceae	Euphorbiaceae/Macaranga/Macaranga_myriolepida	bird-mixed	4	30	1.60625	6.05	0.296009972	95.61676761	0.057193309	0.6084613
Micronychia_macrophylla	Anacardiaceae	Anacardiaceae/Micronychia/Micronychia_macrophylla	lemur	4	26	0.96625	28.975	0.494525246	91.10172608	0.005328623	0.0912652
Mussaenda_arcuata	Rubiaceae	Rubiaceae/Mussaenda/Mussaenda_arcuata	lemur	5	25	1.397	23.108	7.482830311	60.22311398	0.207215603	7.4474336
Mussaenda_erectiloba	Rubiaceae	Rubiaceae/Mussaenda/Mussaenda_erectiloba	lemur	1	7	0.88	32.55	2.145184546	94.90814415	0	0
Noronhia_incurvifolius	Oleaceae	Oleaceae/Noronhia/Noronhia_incurvifolius	lemur	1	8	0.725	38.74	0.158547904	13.03192972	0	0.43393
Oncostemum_botryoides	Primulaceae	Primulaceae/Oncostemum/Oncostemum_botryoides	lemur	3	11	0.4983333	69.68	75.63391206	14.57769853	0	73.1282541
Oncostemum_nervosum	Primulaceae	Primulaceae/Oncostemum/Oncostemum_nervosum	bird-mixed	10	56	0.662	50.991	1.977103093	71.38935681	1.107691688	2.7561983
Piper_sp1	Piperaceae	Piperaceae/Piper/Piper_sp1	bird-mixed	4	27	1.38875	13.41	0.760779322	93.69809331	0.014476397	0
Polyscias_sp	Araliaceae	Araliaceae/Polyscias/Polyscias_sp	bird-mixed	2	10	1.2825	16.555	12.1543109	44.79061817	6.124035604	0
Psidium_cattleianum	Myrtaceae	Myrtaceae/Psidium/Psidium_cattleianum	lemur	3	12	0.5433333	40.85	0.57777368	19.25952736	0.080441911	10.6109988
Psorospermum_androsaemifolium	Hypericaceae	Hypericaceae/Psorospermum/Psorospermum_androsaemifolium	lemur	1	8	1.585	13.24	8.515907014	77.2685478	0	0
Psychotria_sp1	Rubiaceae	Rubiaceae/Psychotria/Psychotria_sp1	bird-mixed	3	11	1.07	47.9133333	4.123237218	70.2598615	0.084835775	7.6118562
Pyrostria_sp1	Rubiaceae	Rubiaceae/Pyrostria/Pyrostria_sp1	lemur	2	6	0.4875	46.12	4.951755081	9.238589686	0.130683957	12.2242657
Syzygium_emirnese	Myrtaceae	Myrtaceae/Syzygium/Syzygium_emirnese	lemur	6	41	0.6625	56.6616667	6.434785369	40.20326953	0.191560876	16.1955525
Syzygium_parkeri	Myrtaceae	Myrtaceae/Syzygium/Syzygium_parkeri	lemur	1	5	0.63	26.17	10.28518579	23.5632704	2.005984559	0
Weinmannia_rutenbergii	Anacardiaceae	Anacardiaceae/Weinmannia/Weinmannia_rutenbergii	lemur	2	8	0.52	6.77	2.283794894	33.6146368	6.368699289	0
Zanthoxylum_madagascariensis	Rutaceae	Rutaceae/Zanthoxylum/Zanthoxylum_madagascariensis	bird-mixed	1	7	1.36	5.41	1.301116848	96.37371563	0	0
